# Supplementary material for: Macaronesia Acts as a Museum of Genetic Diversity of Relict Ferns: The Case of Diplazium caudatum (Athyriaceae)
Source: Plants (Basel). 2021 Nov 10;10(11):2425. doi: 10.3390/plants10112425 (PMC8623695; doi:10.3390/plants10112425)
Supplement: Supplementary file 1 [file plants-10-02425-s001.zip]

Archive with 1 entries (1 files):
- plants-1419944-supplementary.pdf
